# Supplementary material for: Reading the Score of the Air—Change in Airborne Microbial Load in Contrast to Particulate Matter during Music Making
Source: Int J Environ Res Public Health. 2022 Aug 12;19(16):9939. doi: 10.3390/ijerph19169939 (PMC9408517; doi:10.3390/ijerph19169939)
Supplement: Supplementary file 1 [file ijerph-19-09939-s001.zip]

Archive with 1 entries (1 files):
- ijerph-1760606-supplementary.pdf
